# Supplementary material for: Lipase-mediated detoxification of host-derived antimicrobial fatty acids by Staphylococcus aureus
Source: Commun Biol. 2024 May 15;7:572. doi: 10.1038/s42003-024-06278-3 (PMC11096360; doi:10.1038/s42003-024-06278-3)
Supplement: Supplementary file 4 — Supplementary Data 1 [file 42003_2024_6278_MOESM4_ESM.xlsx]

## Sheet: Figure 1a
Time (h)	WT				Δlip				WT + PA				Δlip + PA				WT + PA + Chol				Δlip + PA + Chol
0	0.00333333	0.005	0.002	0.00466667	0.001	0.00366667	0.00466667	0.005	0	0.000666667	0.004	0	0	0.000333333	0.002	0.000333333	0.0156667	0.0136667	0.0176667	0.0143333	0.014	0.0123333	0.018	0.0156667
0.25	0.003	0.00566667	0.00166667	0.00366667	0	0.00366667	0.00266667	0.00333333	0	0.000333333	0.003	0	0	0.001	0.00333333	0.000333333	0.0133333	0.012	0.014	0.0153333	0.0123333	0.012	0.0133333	0.0153333
0.5	0.00366667	0.006	0.00133333	0.004	0	0.00333333	0.00266667	0.00433333	0	0.000666667	0.00266667	0	0	0.001	0.00266667	0.000333333	0.00833333	0.00866667	0.012	0.0133333	0.011	0.0103333	0.0113333	0.0146667
0.75	0.00433333	0.00633333	0.00166667	0.005	0.001	0.00366667	0.00266667	0.005	0	0	0.003	0	0	0.000666667	0.003	0	0.00566667	0.00533333	0.0103333	0.00866667	0.0103333	0.00866667	0.0106667	0.013
1	0.00533333	0.00666667	0.00166667	0.00533333	0.002	0.00466667	0.003	0.00566667	0	0	0.00233333	0	0	0	0.00266667	0.000333333	0.005	0.004	0.00866667	0.00666667	0.00933333	0.00833333	0.0103333	0.0123333
1.25	0.00733333	0.00933333	0.00233333	0.007	0.00366667	0.00666667	0.00366667	0.008	0	0	0.00266667	0	0	0.000333333	0.00233333	0	0.006	0.00466667	0.00733333	0.00533333	0.00933333	0.00833333	0.0103333	0.011
1.5	0.0103333	0.0116667	0.003	0.0103333	0.00633333	0.0106667	0.00433333	0.0116667	0	0.000333333	0.00166667	0	0	0.000666667	0.00266667	0	0.00466667	0.003	0.007	0.00433333	0.00933333	0.008	0.00933333	0.01
1.75	0.0153333	0.0166667	0.00433333	0.0163333	0.00966667	0.0163333	0.00533333	0.019	0	0	0.00166667	0	0	0.000333333	0.00166667	0	0.00333333	0.003	0.00633333	0.005	0.00833333	0.011	0.00866667	0.00966667
2	0.023	0.0256667	0.00533333	0.0266667	0.017	0.0256667	0.00666667	0.0293333	0	0	0.00166667	0	0	0.000333333	0.00133333	0	0.005	0.00266667	0.006	0.004	0.008	0.00766667	0.00833333	0.009
2.25	0.037	0.0396667	0.00733333	0.043	0.0286667	0.0406667	0.009	0.0476667	0	0	0.00166667	0	0	0.000333333	0.00166667	0	0.00366667	0.002	0.006	0.00433333	0.00833333	0.00666667	0.00833333	0.009
2.5	0.061	0.0626667	0.00966667	0.0703333	0.0486667	0.066	0.012	0.0766667	0	0	0.00133333	0	0	0	0.00133333	0	0.004	0.00166667	0.006	0.004	0.00833333	0.00566667	0.00766667	0.00833333
2.75	0.0946667	0.0996667	0.0136667	0.109	0.0796667	0.104333	0.019	0.121333	0	0	0.00166667	0	0	0	0.00133333	0	0.004	0.00166667	0.00566667	0.004	0.00733333	0.00566667	0.00733333	0.00766667
3	0.145	0.154667	0.0196667	0.168333	0.123667	0.159	0.0243333	0.183667	0	0.000333333	0.00133333	0	0	0.000666667	0.00133333	0	0.005	0.00266667	0.00566667	0.004	0.00733333	0.00666667	0.00733333	0.00833333
3.25	0.210667	0.227	0.0286667	0.235	0.184667	0.225333	0.0363333	0.249	0	0	0.00166667	0	0	0.000333333	0.00133333	0	0.004	0.00266667	0.006	0.00433333	0.007	0.00666667	0.00733333	0.00766667
3.5	0.264	0.283667	0.0433333	0.296333	0.238333	0.278	0.0543333	0.316667	0	0	0.00266667	0	0	0	0.00133333	0	0.00733333	0.00166667	0.00633333	0.00433333	0.00766667	0.00533333	0.007	0.00766667
3.75	0.317333	0.349	0.0636667	0.346	0.292333	0.328333	0.081	0.379	0	0	0.000666667	0	0	0	0.000333333	0	0.00566667	0.00333333	0.00533333	0.004	0.00733333	0.006	0.00666667	0.00766667
4	0.359	0.404	0.0963333	0.386667	0.337333	0.373667	0.123667	0.434667	0	0.00133333	0.00133333	0	0	0.000333333	0.00133333	0	0.00566667	0.003	0.00633333	0.00366667	0.00766667	0.0153333	0.007	0.00666667
4.25	0.395	0.451	0.136	0.42	0.371333	0.409667	0.172333	0.488333	0	0.000666667	0.001	0	0	0.000666667	0.000666667	0	0.00966667	0.00366667	0.00633333	0.004	0.00766667	0.00733333	0.00666667	0.00733333
4.5	0.427667	0.498	0.186667	0.451333	0.405667	0.442667	0.234	0.536667	0	0.000666667	0.000666667	0	0	0.000666667	0.000333333	0	0.007	0.00366667	0.00633333	0.004	0.00766667	0.00933333	0.00666667	0.00733333
4.75	0.460333	0.542	0.249333	0.479	0.437	0.472667	0.318667	0.584667	0	0.001	0.001	0	0	0.000333333	0.000333333	0	0.00833333	0.004	0.00633333	0.004	0.00833333	0.008	0.007	0.007
5	0.487667	0.580667	0.317667	0.503333	0.465667	0.497333	0.390667	0.626	0	0.000333333	0.001	0	0	0	0.000333333	0	0.0136667	0.00466667	0.007	0.005	0.00866667	0.01	0.00666667	0.007
5.25	0.514	0.615	0.386333	0.525333	0.497333	0.519667	0.450667	0.662333	0	0	0.001	0	0	0	0.000333333	0	0.0103333	0.00466667	0.007	0.00533333	0.009	0.00766667	0.00666667	0.00733333
5.5	0.536	0.643333	0.443333	0.542333	0.522667	0.539	0.504	0.696333	0	0	0.001	0	0	0.000333333	0.000333333	0	0.016	0.005	0.00766667	0.005	0.0103333	0.00933333	0.00666667	0.00666667
5.75	0.556	0.670333	0.488667	0.558667	0.549333	0.557333	0.547	0.728	0	0.001	0.00133333	0	0	0.000666667	0.000666667	0	0.0176667	0.00533333	0.008	0.00566667	0.0176667	0.00966667	0.00666667	0.00733333
6	0.572667	0.696333	0.524333	0.572667	0.569667	0.571	0.576	0.754333	0	0.000333333	0.001	0	0	0	0.000333333	0	0.0166667	0.0126667	0.00866667	0.00466667	0.0106667	0.00966667	0.00666667	0.007
6.25	0.587667	0.721	0.555333	0.584667	0.590667	0.583333	0.603	0.777333	0	0.000333333	0.001	0	0	0	0.000333333	0	0.022	0.00566667	0.00933333	0.00466667	0.0123333	0.018	0.00666667	0.007
6.5	0.6	0.742667	0.578333	0.593667	0.606667	0.596	0.624667	0.793333	0	0.00166667	0.002	0	0	0.000666667	0.000333333	0	0.026	0.00766667	0.01	0.00466667	0.02	0.016	0.007	0.007
6.75	0.612333	0.76	0.599667	0.602	0.625	0.603667	0.636667	0.808333	0	0.001	0.001	0	0	0.000666667	0.000333333	0	0.0283333	0.00833333	0.01	0.00533333	0.0216667	0.012	0.00666667	0.00733333
7	0.621333	0.774	0.623333	0.608667	0.637667	0.612333	0.647	0.821333	0	0.002	0.00133333	0	0	0.000666667	0.000333333	0	0.0323333	0.009	0.0116667	0.00566667	0.0156667	0.0136667	0.007	0.00766667
7.25	0.631	0.787333	0.643333	0.614	0.652667	0.618667	0.658667	0.829667	0	0.002	0.00133333	0	0	0.001	0.000333333	0	0.042	0.0103333	0.0123333	0.00566667	0.015	0.0236667	0.007	0.008
7.5	0.636667	0.797667	0.66	0.618667	0.662667	0.623333	0.669667	0.837667	0	0.002	0.001	0	0	0.000666667	0.000333333	0	0.0506667	0.0113333	0.0136667	0.006	0.0153333	0.0173333	0.007	0.008
7.75	0.643333	0.806	0.671333	0.622	0.672333	0.627333	0.678333	0.844667	0	0.00133333	0.001	0	0	0	0.000333333	0	0.069	0.0113333	0.015	0.006	0.0176667	0.028	0.007	0.00733333
8	0.648667	0.814667	0.68	0.624	0.680333	0.631667	0.686	0.849667	0	0.00233333	0.001	0	0	0.000666667	0.000333333	0	0.098	0.0136667	0.016	0.006	0.0146667	0.0156667	0.00666667	0.00733333
8.25	0.653	0.82	0.684667	0.626333	0.686333	0.635333	0.692333	0.853667	0	0.003	0.000666667	0	0	0.000666667	0	0	0.133333	0.015	0.017	0.007	0.0283333	0.015	0.006	0.00733333
8.5	0.656	0.826	0.689333	0.627333	0.691333	0.637333	0.698	0.857667	0	0.00266667	0.001	0	0	0.00133333	0.000333333	0	0.174333	0.0163333	0.0196667	0.00733333	0.0153333	0.017	0.007	0.008
8.75	0.658333	0.829333	0.694667	0.628	0.696333	0.638667	0.702667	0.86	0	0.00233333	0.00133333	0	0	0.000666667	0.000333333	0	0.223667	0.0193333	0.023	0.00733333	0.0246667	0.0156667	0.00733333	0.00733333
9	0.660333	0.833	0.698667	0.627333	0.699	0.638667	0.707	0.862667	0	0.00266667	0.00266667	0	0	0.000666667	0.000333333	0	0.286	0.02	0.0263333	0.00766667	0.0153333	0.0426667	0.00733333	0.008
9.25	0.662	0.835667	0.703	0.627333	0.701667	0.639667	0.71	0.864	0	0.00233333	0.002	0	0	0.000333333	0.000333333	0	0.353	0.023	0.0306667	0.00866667	0.0443333	0.0186667	0.00733333	0.008
9.5	0.663333	0.837	0.704333	0.626667	0.705	0.639667	0.711667	0.864667	0.000333333	0.00266667	0.00166667	0	0	0.001	0.000333333	0	0.396667	0.027	0.0366667	0.00866667	0.0186667	0.0196667	0.007	0.008
9.75	0.663333	0.838333	0.707	0.626	0.707667	0.640333	0.713333	0.865333	0	0.00333333	0.001	0	0	0.00133333	0	0	0.459333	0.0326667	0.0436667	0.00933333	0.019	0.0246667	0.007	0.008
10	0.663	0.840333	0.708667	0.624333	0.708333	0.640667	0.716	0.865	0.000333333	0.00333333	0.00166667	0	0	0.000666667	0.000333333	0	0.496	0.0396667	0.0566667	0.00966667	0.0193333	0.0213333	0.00733333	0.008
10.25	0.662333	0.84	0.709667	0.624333	0.708667	0.638667	0.716	0.864333	0.000666667	0.003	0.00133333	0	0	0.000666667	0.000333333	0	0.52	0.0503333	0.0686667	0.0103333	0.0483333	0.0303333	0.00733333	0.008
10.5	0.662	0.839667	0.710667	0.623	0.708333	0.637667	0.717	0.864	0	0.00333333	0.002	0	0	0.000333333	0.001	0	0.537667	0.0663333	0.095	0.0113333	0.0163333	0.0263333	0.008	0.008
10.75	0.660333	0.837667	0.71	0.622667	0.708333	0.636333	0.717	0.862667	0	0.00266667	0.002	0	0	0.002	0.000333333	0	0.557667	0.0896667	0.120667	0.0116667	0.037	0.0293333	0.00733333	0.008
11	0.660667	0.837333	0.709	0.622333	0.709	0.635667	0.715667	0.862	0.000666667	0.003	0.00166667	0	0	0	0	0	0.569333	0.121	0.162667	0.013	0.0173333	0.0263333	0.007	0.00833333
11.25	0.659333	0.836333	0.708	0.621667	0.707667	0.634333	0.715333	0.86	0.000333333	0.003	0.00133333	0	0	0	0.000333333	0	0.578333	0.147	0.2	0.0166667	0.0426667	0.0303333	0.00733333	0.00866667
11.5	0.659	0.835	0.707	0.620667	0.707667	0.634	0.715333	0.859	0.000333333	0.004	0.00166667	0	0	0.001	0.000333333	0	0.588	0.174333	0.248	0.0183333	0.0173333	0.028	0.00766667	0.009
11.75	0.657333	0.833333	0.706667	0.619667	0.706333	0.633333	0.714333	0.857	0.000666667	0.00366667	0.00133333	0	0	0.000333333	0.000333333	0	0.596667	0.200333	0.302333	0.023	0.0306667	0.0426667	0.00733333	0.00866667
12	0.656667	0.832333	0.705667	0.618667	0.705667	0.632333	0.712333	0.855333	0.000333333	0.00366667	0.00133333	0	0	0.000333333	0	0	0.605	0.239667	0.354	0.018	0.017	0.0453333	0.007	0.008
12.25	0.655	0.830667	0.705333	0.619333	0.705	0.632	0.712	0.854	0.000666667	0.00933333	0.000333333	0	0	0.000333333	0	0	0.607667	0.269	0.391667	0.0206667	0.0253333	0.057	0.00666667	0.009
12.5	0.654667	0.828667	0.705333	0.618333	0.703667	0.631333	0.710667	0.852	0.000333333	0.00366667	0.00133333	0	0	0	0	0	0.612333	0.294	0.419333	0.023	0.0196667	0.0603333	0.007	0.009
12.75	0.653667	0.826333	0.705	0.618	0.702333	0.630667	0.71	0.851	0.000333333	0.00466667	0.00266667	0	0	0	0.000666667	0	0.614667	0.313	0.437333	0.0273333	0.039	0.082	0.007	0.00933333
13	0.654	0.825667	0.704	0.618333	0.701333	0.631	0.709	0.849333	0.000666667	0.00566667	0.00133333	0	0	0.001	0	0	0.618	0.335667	0.453333	0.033	0.026	0.104333	0.00666667	0.00933333
13.25	0.652667	0.823667	0.704	0.617667	0.699	0.628667	0.707667	0.847333	0.000333333	0.005	0.00166667	0	0	0.000333333	0	0	0.617	0.361	0.466333	0.038	0.0276667	0.126667	0.00733333	0.00933333
13.5	0.651667	0.821333	0.704	0.617333	0.699333	0.628333	0.707	0.846667	0.000666667	0.0136667	0.00166667	0	0	0	0	0	0.62	0.399	0.478667	0.045	0.022	0.145	0.00766667	0.009
13.75	0.652333	0.820667	0.703333	0.617	0.698	0.628	0.706333	0.845333	0.000333333	0.0136667	0.00133333	0	0	0.000666667	0	0	0.618333	0.433	0.488667	0.058	0.068	0.164	0.00666667	0.00933333
14	0.650667	0.819667	0.703333	0.615667	0.697333	0.627667	0.705667	0.844333	0.000333333	0.00566667	0.002	0	0	0.000333333	0	0	0.621	0.449333	0.498	0.0803333	0.0313333	0.167333	0.00733333	0.00966667
14.25	0.651	0.818667	0.702667	0.615667	0.698	0.627667	0.704667	0.844	0.001	0.02	0.002	0	0	0.000666667	0	0	0.621667	0.473333	0.506333	0.107667	0.0356667	0.174667	0.007	0.00866667
14.5	0.650333	0.817	0.702	0.615333	0.697	0.627333	0.704	0.843333	0.000333333	0.007	0.00966667	0	0	0.000666667	0	0	0.623	0.478667	0.514	0.137333	0.0366667	0.176667	0.00733333	0.00966667
14.75	0.649667	0.816	0.702333	0.615667	0.696	0.626667	0.703667	0.842333	0.000666667	0.048	0.007	0	0	0.000333333	0.000333333	0	0.624	0.498667	0.52	0.160333	0.0513333	0.182333	0.00733333	0.00933333
15	0.649667	0.814	0.701	0.615333	0.695333	0.625333	0.703333	0.841333	0.000666667	0.0233333	0.00233333	0	0	0	0	0	0.623	0.503667	0.525667	0.178	0.046	0.184	0.007	0.00966667
15.25	0.649	0.813	0.700333	0.614333	0.694	0.625	0.701333	0.840667	0.00133333	0.065	0.0203333	0	0	0	0	0	0.622667	0.515333	0.53	0.195333	0.0653333	0.187333	0.00666667	0.00966667
15.5	0.648	0.813	0.701333	0.614333	0.693667	0.624333	0.701333	0.839667	0.000666667	0.0316667	0.008	0	0	0	0	0	0.623333	0.520667	0.534667	0.218667	0.063	0.191	0.00766667	0.01
15.75	0.647667	0.813333	0.700333	0.612333	0.693333	0.624	0.700667	0.837667	0.000666667	0.052	0.009	0	0	0.000333333	0	0	0.623333	0.528	0.537	0.248	0.102667	0.193	0.00733333	0.0153333
16	0.648333	0.811333	0.7	0.612667	0.693667	0.624333	0.7	0.837	0.00133333	0.0266667	0.011	0	0	0.000666667	0.000666667	0	0.624333	0.534333	0.539333	0.288	0.105	0.194	0.00766667	0.00833333
16.25	0.647667	0.811	0.699333	0.613667	0.693	0.623667	0.699667	0.838	0.00133333	0.024	0.00433333	0	0	0.000666667	0.000333333	0	0.624333	0.537333	0.542	0.322667	0.128333	0.195	0.00766667	0.011
16.5	0.647	0.809667	0.698667	0.612667	0.692667	0.623667	0.699	0.837333	0.00133333	0.0236667	0.021	0	0	0.000333333	0.001	0	0.627333	0.541333	0.543333	0.362333	0.141333	0.195333	0.007	0.01
16.75	0.646667	0.808	0.698	0.612333	0.692333	0.623	0.697	0.836333	0.00133333	0.0416667	0.00766667	0	0	0	0.001	0	0.625333	0.545	0.544	0.405	0.162333	0.210667	0.007	0.0103333
17	0.645	0.808333	0.697	0.612333	0.69	0.623	0.697333	0.835667	0.001	0.0446667	0.008	0	0	0.000333333	0.00133333	0	0.625	0.541667	0.545333	0.439	0.163667	0.196667	0.00766667	0.027
17.25	0.645667	0.807333	0.696	0.611	0.69	0.622	0.696333	0.834333	0.001	0.0986667	0.0136667	0	0	0.000333333	0.002	0	0.625333	0.549667	0.546	0.459667	0.176667	0.196667	0.00766667	0.0153333
17.5	0.645333	0.806333	0.696333	0.610667	0.689333	0.621667	0.695667	0.834	0.001	0.102333	0.0533333	0	0	0	0.002	0	0.626	0.543333	0.546667	0.476333	0.174	0.195333	0.00733333	0.02
17.75	0.645667	0.806667	0.695333	0.609667	0.689667	0.622	0.695	0.833333	0.00166667	0.208	0.0563333	0.004	0	0.000333333	0.003	0	0.628	0.552	0.548	0.489333	0.178667	0.199333	0.00766667	0.0183333
18	0.644333	0.806	0.694333	0.609667	0.689667	0.622	0.694	0.832	0.002	0.238667	0.075	0	0	0.000333333	0.005	0	0.626	0.547	0.548667	0.499667	0.178667	0.199	0.00733333	0.0226667
18.25	0.644	0.805	0.693667	0.610667	0.689667	0.621333	0.693333	0.832333	0.00166667	0.266333	0.042	0	0	0.000333333	0.006	0	0.627333	0.555	0.549667	0.509333	0.182	0.200333	0.00766667	0.0106667
18.5	0.644333	0.804	0.692333	0.609333	0.689667	0.621333	0.692	0.832	0.00233333	0.274333	0.042	0	0	0.000666667	0.012	0	0.629	0.557	0.550667	0.517667	0.182	0.201333	0.00733333	0.01
18.75	0.642667	0.803	0.691333	0.608667	0.688333	0.619333	0.691	0.831	0.00766667	0.286667	0.042	0.0286667	0	-0.000333333	0.034	0	0.627	0.556	0.550667	0.524333	0.185	0.201	0.00733333	0.0313333
19	0.642667	0.804	0.690667	0.609	0.688333	0.619667	0.690333	0.830667	0.003	0.262333	0.0626667	0.0193333	0	0.000666667	0.085	0	0.628	0.556667	0.551333	0.531	0.186333	0.204333	0.00733333	0.0253333
19.25	0.642333	0.802667	0.69	0.607667	0.687333	0.619333	0.689667	0.83	0.01	0.287	0.0536667	0.000666667	0	0.000333333	0.0523333	0	0.624667	0.558	0.552333	0.535	0.186	0.204333	0.00766667	0.00966667
19.5	0.641333	0.802333	0.689333	0.608	0.687667	0.619	0.689333	0.829333	0.026	0.307667	0.0746667	0.0103333	0	0.000666667	0.0773333	0	0.628	0.558667	0.553333	0.54	0.187667	0.205667	0.00766667	0.02
19.75	0.642	0.801667	0.688333	0.606333	0.687	0.618667	0.688333	0.828333	0.00366667	0.323	0.101	0.002	0	0.000666667	0.0456667	0	0.627	0.559	0.553667	0.544	0.187667	0.205667	0.00733333	0.01
20	0.641333	0.800667	0.687333	0.606333	0.686333	0.618667	0.687667	0.827667	0.00766667	0.332	0.125	0.056	0	0.000666667	0.0666667	0	0.627	0.560333	0.554	0.547667	0.190333	0.204667	0.00766667	0.011
20.25	0.640667	0.800333	0.686667	0.605	0.686667	0.617333	0.686667	0.825667	0.0206667	0.338	0.139	0.016	0	0.003	0.096	0	0.627	0.555	0.555333	0.549667	0.189	0.203	0.00766667	0.0176667
20.5	0.640333	0.8	0.686	0.606333	0.685333	0.617333	0.685333	0.827	0.00966667	0.343333	0.144333	0.045	0	0.00933333	0.118	0	0.628	0.561333	0.555333	0.553333	0.190667	0.206667	0.00766667	0.011
20.75	0.639333	0.799667	0.684667	0.605333	0.684333	0.616333	0.684667	0.826333	0.046	0.343667	0.150667	0.0543333	0	0.00133333	0.132333	-0.000666667	0.629	0.554333	0.556333	0.555	0.191	0.205667	0.00766667	0.013
21	0.639667	0.799333	0.683667	0.605333	0.684333	0.616333	0.684	0.826	0.006	0.348333	0.156333	0.0623333	0	0.006	0.162333	0	0.625333	0.563	0.556667	0.556	0.195667	0.210333	0.00766667	0.0373333
21.25	0.639	0.798667	0.683333	0.604667	0.684	0.615667	0.683667	0.824667	0.0106667	0.347667	0.162333	0.0373333	0	0.00233333	0.177667	0	0.626	0.558	0.557333	0.557	0.196333	0.208	0.00766667	0.011
21.5	0.638333	0.798667	0.682	0.604	0.683333	0.615333	0.682	0.823667	0.00966667	0.350333	0.165667	0.0556667	0	0.0313333	0.208333	0	0.626	0.563333	0.558333	0.558667	0.194	0.212667	0.00766667	0.024
21.75	0.638333	0.797	0.680667	0.604333	0.683	0.614667	0.681333	0.824	0.031	0.349667	0.168667	0.0443333	0	0.012	0.218	0.000666667	0.626	0.563	0.558	0.558	0.193667	0.213667	0.00733333	0.0116667
22	0.637667	0.797	0.680333	0.604333	0.683333	0.614667	0.680667	0.823667	0.0203333	0.353	0.171667	0.0456667	0	0.032	0.201333	0.00133333	0.627	0.564	0.557667	0.558667	0.198333	0.219	0.00733333	0.0313333
22.25	0.637667	0.796667	0.679	0.603333	0.682667	0.615333	0.679	0.822333	0.0346667	0.351667	0.171667	0.065	0	0.00933333	0.182667	0.00166667	0.624667	0.565	0.558	0.558333	0.2	0.220667	0.007	0.013
22.5	0.637333	0.795333	0.678333	0.603333	0.682333	0.613	0.679	0.822333	0.0373333	0.352	0.174	0.0926667	0	0.0283333	0.202333	0.00266667	0.623667	0.564667	0.558667	0.560667	0.206	0.229333	0.007	0.013
22.75	0.637	0.795	0.677667	0.602667	0.681667	0.613	0.678333	0.821667	0.043	0.357333	0.177	0.118667	0	0.0226667	0.209667	0.00366667	0.624	0.565	0.558667	0.561333	0.213667	0.237	0.00766667	0.0156667
23	0.636	0.795	0.677333	0.601333	0.681	0.613667	0.677333	0.820333	0.0656667	0.352667	0.175667	0.137667	0	0.0376667	0.223	0.004	0.622667	0.565	0.558667	0.561333	0.217667	0.250667	0.00766667	0.016
23.25	0.635667	0.794333	0.676333	0.602333	0.681333	0.612667	0.676667	0.821	0.088	0.352667	0.176667	0.146	0	0.032	0.247333	0.00533333	0.623667	0.565333	0.558667	0.562	0.224	0.268	0.00766667	0.017
23.5	0.635333	0.794	0.675333	0.601333	0.680667	0.612333	0.675333	0.819667	0.113667	0.358	0.177333	0.154333	0	0.025	0.273333	0.00666667	0.622	0.566	0.558	0.562667	0.225333	0.286	0.00833333	0.0206667
23.75	0.634667	0.792333	0.673667	0.600333	0.679667	0.611667	0.674667	0.818667	0.133667	0.356667	0.178667	0.162667	0	0.0336667	0.294667	0.012	0.623	0.565333	0.558333	0.562333	0.243	0.307667	0.00733333	0.0236667
24	0.635	0.792667	0.673667	0.599	0.679	0.612	0.674	0.817333	0.144667	0.354333	0.179	0.167667	0	0.0563333	0.310333	0.0103333	0.622333	0.565667	0.558333	0.561667	0.258333	0.327667	0.00766667	0.0313333

## Sheet: Figure 1 b and c
b)
	WT			Δlip
	-	PA	PA + Chol	-	PA	PA + Chol
	12.92	0.2139	9.318	13.59	0.01478	1.883
	16.08	2.24	6.479	12.56	0.08806	2.509
	13.05	0.8796	6.838	13.27	0.8857	0.1812
	12.4	0.3896	4.647	16.73	0.04775	0.2802
c)
	WT			Δlip
	-	PA	PA + Chol	-	PA	PA + Chol
	9.26245	4.60906	9.55509	9.04922	4.30803	4.30803
	9.17609	3.30803	8.95617	8.92993	3.67601	4.42198
	8.95617	3.64449	8.90824	9.05051	3.56331	4.13194

## Sheet: Figure 1d
Time (h)	WT pEmpty				Δlip pEmpty				Δlip plip2				WT pEmpty + PA				Δlip pEmpty + PA				Δlip plip2 + PA				WT pEmpty + PA + Chol				Δlip pEmpty + PA + Chol				Δlip plip2 + PA + Chol
0	0.00233333	0	0	0.004	0.000333333	0.00166667	0.00366667	0.00166667	0	0.00833333	0.00366667	0.009	0.0103333	0.000666667	0.006	0.00533333	0.00566667	0.00133333	0.00566667	0.004	0.00433333	0.005	0.004	0.00366667	0.025	0.0223333	0.0333333	0.0213333	0.0236667	0.0213333	0.0326667	0.0206667	0.0266667	0.02	0.031	0.0216667
0.25	0.00366667	0.000333333	0.00233333	0.007	0.00166667	0	0.004	0.00133333	0.001	0.000666667	0.001	0.00666667	0.005	0.00366667	0.00733333	0.006	0.004	0.00333333	0.00733333	0.00333333	0.003	0.0045	0.005	0.00233333	0.0183333	0.0163333	0.0296667	0.0183333	0.0193333	0.0173333	0.0296667	0.019	0.0166667	0.0136667	0.0223333	0.0156667
0.5	0.00433333	0.002	0.00233333	0.00833333	0.00433333	0.002	0.00633333	0.00266667	0.00133333	0.000666667	0.002	0.00733333	0.005	0.00366667	0.00733333	0.00533333	0.00433333	0.004	0.00733333	0.00266667	0.00333333	0.0055	0.00533333	0.002	0.0153333	0.0163333	0.0253333	0.014	0.0166667	0.0153333	0.026	0.017	0.013	0.0116667	0.0173333	0.0143333
0.75	0.00466667	0.00333333	0.004	0.00966667	0.00366667	0.00366667	0.005	0.00466667	0.00133333	0.002	0.003	0.008	0.00466667	0.00533333	0.00733333	0.00533333	0.00433333	0.00366667	0.00766667	0.00233333	0.00333333	0.0055	0.005	0.00166667	0.013	0.0133333	0.0233333	0.0113333	0.014	0.014	0.0236667	0.015	0.0116667	0.0106667	0.0153333	0.0123333
1	0.00666667	0.00633333	0.00533333	0.0116667	0.012	0.00666667	0.00566667	0.00866667	0.00166667	0.004	0.005	0.009	0.00366667	0.00366667	0.00733333	0.00433333	0.00333333	0.00366667	0.008	0.00233333	0.002	0.005	0.00533333	0.001	0.011	0.0126667	0.021	0.00933333	0.011	0.013	0.022	0.013	0.00966667	0.0103333	0.0143333	0.0106667
1.25	0.00933333	0.00933333	0.009	0.0176667	0.0153333	0.00866667	0.00866667	0.014	0.00366667	0.004	0.007	0.012	0.004	0.00366667	0.00733333	0.00433333	0.00333333	0.00333333	0.008	0.00233333	0.00233333	0.0045	0.00533333	0.00133333	0.0106667	0.0116667	0.019	0.008	0.01	0.0116667	0.0216667	0.0126667	0.009	0.00866667	0.0133333	0.0103333
1.5	0.0136667	0.0163333	0.0143333	0.0246667	0.018	0.0133333	0.0163333	0.0206667	0.00666667	0.009	0.009	0.017	0.00366667	0.00233333	0.00733333	0.00433333	0.00333333	0.003	0.007	0.00133333	0.002	0.004	0.005	0.001	0.01	0.0106667	0.0176667	0.00666667	0.00933333	0.011	0.0206667	0.01	0.00833333	0.00766667	0.0126667	0.008
1.75	0.021	0.0293333	0.018	0.037	0.0283333	0.024	0.0233333	0.0273333	0.0146667	0.0136667	0.014	0.0256667	0.00366667	0.00233333	0.007	0.00433333	0.003	0.00266667	0.007	0.00166667	0.002	0.004	0.005	0.001	0.00933333	0.01	0.016	0.00633333	0.00833333	0.01	0.0193333	0.009	0.00733333	0.00733333	0.0126667	0.00766667
2	0.033	0.0433333	0.0313333	0.052	0.043	0.039	0.0396667	0.0393333	0.023	0.026	0.02	0.0386667	0.00333333	0.00233333	0.00633333	0.00333333	0.003	0.00266667	0.007	0.00133333	0.002	0.004	0.00433333	0.000333333	0.00866667	0.00966667	0.0146667	0.005	0.00766667	0.01	0.0183333	0.00733333	0.00733333	0.00733333	0.0116667	0.007
2.25	0.0506667	0.0663333	0.0516667	0.078	0.0696667	0.0696667	0.0653333	0.0676667	0.038	0.0393333	0.0326667	0.0603333	0.00366667	0.00233333	0.00666667	0.00433333	0.00333333	0.00233333	0.00666667	0.00166667	0.002	0.004	0.00466667	0.001	0.00866667	0.009	0.0143333	0.005	0.008	0.009	0.0176667	0.00733333	0.00766667	0.007	0.012	0.00833333
2.5	0.0803333	0.101	0.0833333	0.116	0.102333	0.099	0.0956667	0.0996667	0.061	0.0606667	0.0496667	0.0816667	0.00366667	0.00233333	0.00633333	0.00333333	0.003	0.00266667	0.007	0.00133333	0.002	0.004	0.00433333	0.000333333	0.008	0.009	0.0136667	0.00433333	0.00766667	0.009	0.0166667	0.00633333	0.00733333	0.007	0.012	0.0103333
2.75	0.127333	0.155667	0.122	0.179333	0.158667	0.141333	0.137	0.154667	0.0936667	0.100667	0.0773333	0.126667	0.003	0.00233333	0.00633333	0.00333333	0.003	0.00266667	0.007	0.00133333	0.002	0.004	0.004	0.000333333	0.00733333	0.008	0.0126667	0.004	0.007	0.00833333	0.0166667	0.006	0.00733333	0.00666667	0.012	0.0106667
3	0.191667	0.231333	0.190333	0.255	0.231	0.205333	0.187333	0.216	0.143667	0.151333	0.120333	0.190667	0.003	0.00233333	0.00633333	0.00333333	0.003	0.00266667	0.00666667	0.00133333	0.002	0.004	0.00433333	0	0.00733333	0.008	0.0126667	0.00366667	0.007	0.00833333	0.0156667	0.00566667	0.00766667	0.007	0.013	0.0143333
3.25	0.267	0.303333	0.265	0.308667	0.303667	0.283667	0.260333	0.304667	0.212	0.218333	0.18	0.266333	0.00366667	0.00233333	0.00633333	0.003	0.003	0.00266667	0.00633333	0.000666667	0.00233333	0.004	0.00433333	0	0.00733333	0.008	0.012	0.003	0.007	0.00833333	0.0156667	0.005	0.00866667	0.007	0.0133333	0.0153333
3.5	0.318333	0.348333	0.321333	0.366	0.342667	0.311333	0.317667	0.353333	0.281	0.286	0.253	0.325333	0.003	0.002	0.006	0.003	0.003	0.00233333	0.006	0.00133333	0.002	0.004	0.004	0.000333333	0.00733333	0.00733333	0.0113333	0.00333333	0.00666667	0.008	0.0153333	0.00533333	0.00966667	0.00766667	0.015	0.018
3.75	0.359667	0.413333	0.374	0.418333	0.4	0.363667	0.357667	0.413333	0.328667	0.338667	0.306333	0.379667	0.00366667	0.002	0.00633333	0.003	0.003	0.00233333	0.006	0.00133333	0.00233333	0.0035	0.004	0.000333333	0.00733333	0.00666667	0.0113333	0.00366667	0.007	0.00733333	0.0146667	0.005	0.012	0.008	0.0153333	0.0253333
4	0.420333	0.470333	0.436	0.48	0.465333	0.422	0.413	0.479	0.389667	0.391333	0.359333	0.446	0.00333333	0.00233333	0.00533333	0.00266667	0.003	0.00233333	0.00566667	0.000333333	0.002	0.004	0.004	0	0.00733333	0.00633333	0.0116667	0.00266667	0.007	0.00766667	0.0143333	0.004	0.0143333	0.0103333	0.02	0.0436667
4.25	0.467	0.513	0.499667	0.532667	0.535667	0.482333	0.464333	0.548667	0.461333	0.449667	0.411333	0.512333	0.00366667	0.00233333	0.00633333	0.003	0.003	0.00233333	0.006	0.00133333	0.002	0.003	0.004	0.002	0.00766667	0.00566667	0.0113333	0.00333333	0.007	0.00733333	0.0143333	0.00466667	0.0256667	0.011	0.021	0.0603333
4.5	0.502667	0.556	0.545	0.565333	0.587667	0.532333	0.516333	0.596	0.524	0.499333	0.470333	0.556333	0.00266667	0.00233333	0.00633333	0.002	0.003	0.00233333	0.006	0.000333333	0.002	0.003	0.004	0	0.00766667	0.00566667	0.011	0.00233333	0.007	0.00733333	0.0143333	0.003	0.0263333	0.0126667	0.0293333	0.086
4.75	0.543667	0.591667	0.583	0.591	0.628667	0.572	0.557667	0.640333	0.568	0.532333	0.512333	0.592	0.00266667	0.002	0.006	0.002	0.00266667	0.00233333	0.006	0.000333333	0.00166667	0.0035	0.004	0	0.008	0.00533333	0.01	0.00233333	0.00666667	0.007	0.0136667	0.003	0.031	0.015	0.0336667	0.123667
5	0.58	0.623333	0.618333	0.614333	0.667	0.605333	0.588667	0.680667	0.602333	0.558333	0.542333	0.622333	0.00266667	0.00233333	0.00533333	0.002	0.003	0.00233333	0.00566667	0.000333333	0.002	0.003	0.004	0.00366667	0.009	0.00533333	0.01	0.003	0.007	0.00733333	0.0133333	0.00333333	0.0446667	0.0196667	0.0463333	0.176667
5.25	0.608333	0.649333	0.648333	0.633	0.697	0.631667	0.616	0.714	0.635333	0.576333	0.569667	0.649	0.00266667	0.00166667	0.00533333	0.002	0.00266667	0.002	0.00566667	0.000333333	0.002	0.003	0.004	0.00233333	0.0103333	0.00533333	0.01	0.00233333	0.007	0.007	0.0136667	0.003	0.063	0.0256667	0.069	0.221333
5.5	0.632333	0.671	0.673	0.648667	0.72	0.651	0.64	0.739333	0.666	0.590667	0.592667	0.67	0.00266667	0.00133333	0.00533333	0.002	0.002	0.00233333	0.00566667	0.000333333	0.002	0.003	0.004	0.00766667	0.012	0.00533333	0.01	0.00333333	0.007	0.007	0.0133333	0.003	0.0896667	0.0343333	0.0896667	0.264
5.75	0.649667	0.687	0.692	0.661667	0.736333	0.665667	0.66	0.758333	0.692667	0.601333	0.612333	0.686667	0.00266667	0.00366667	0.00533333	0.002	0.002	0.00166667	0.00566667	0.000333333	0.00133333	0.003	0.004	0	0.0136667	0.00566667	0.01	0.00333333	0.00633333	0.00633333	0.013	0.003	0.129667	0.0456667	0.126	0.330667
6	0.664667	0.7	0.707333	0.672	0.749667	0.678333	0.676667	0.772	0.715333	0.611	0.628667	0.701	0.00266667	0.00133333	0.00566667	0.002	0.002	0.00133333	0.00533333	0.000666667	0.00166667	0.003	0.004	0.003	0.022	0.00466667	0.00933333	0.004	0.006	0.00633333	0.0126667	0.00333333	0.182667	0.0613333	0.172	0.389667
6.25	0.676667	0.710333	0.719333	0.680333	0.759333	0.687667	0.69	0.783667	0.732667	0.618667	0.642	0.712	0.00266667	0.00133333	0.00566667	0.002	0.002	0.00133333	0.00566667	0.000333333	0.00166667	0.003	0.004	0.00133333	0.0223333	0.00466667	0.00966667	0.00433333	0.007	0.00633333	0.0126667	0.003	0.230333	0.0853333	0.222667	0.416667
6.5	0.686667	0.719333	0.728333	0.687667	0.767333	0.695	0.700667	0.793	0.745333	0.625333	0.653	0.721667	0.00266667	0.00133333	0.00533333	0.002	0.002	0.002	0.00566667	0.000333333	0.00166667	0.003	0.004	0.00266667	0.0293333	0.00466667	0.00933333	0.00433333	0.007	0.00666667	0.0126667	0.003	0.295	0.118	0.264	0.438333
6.75	0.695667	0.727	0.735	0.694333	0.773333	0.701	0.709667	0.801333	0.755667	0.63	0.662333	0.728	0.00266667	0.00133333	0.00533333	0.002	0.002	0.00166667	0.00566667	0.000333333	0.00166667	0.003	0.00366667	0.00566667	0.0416667	0.006	0.00966667	0.00533333	0.007	0.00666667	0.0123333	0.003	0.361	0.159333	0.313667	0.453
7	0.702	0.733667	0.740667	0.699333	0.779	0.705	0.717	0.807	0.763667	0.633667	0.67	0.733667	0.00266667	0.000666667	0.00533333	0.002	0.002	0.001	0.00533333	0.000333333	0.00166667	0.0025	0.00366667	0	0.0563333	0.005	0.00966667	0.00633333	0.007	0.006	0.0126667	0.00333333	0.405	0.199333	0.357667	0.462
7.25	0.707	0.738667	0.744333	0.705	0.782667	0.708333	0.723	0.812667	0.769667	0.637	0.675667	0.738333	0.00266667	0.00133333	0.00533333	0.002	0.002	0.00166667	0.00533333	0.000333333	0.00166667	0.003	0.004	0.000333333	0.0776667	0.00633333	0.00933333	0.00766667	0.007	0.00666667	0.0126667	0.00333333	0.433333	0.249	0.385667	0.473
7.5	0.710333	0.743	0.747667	0.709333	0.785667	0.71	0.728	0.817	0.773	0.638333	0.679333	0.741	0.00166667	0.000333333	0.00533333	0.00266667	0.00166667	0.00166667	0.00533333	0.000333333	0.001	0.0025	0.00366667	0	0.106	0.00466667	0.00933333	0.011	0.00633333	0.006	0.0126667	0.00333333	0.454333	0.313667	0.406333	0.482667
7.75	0.714667	0.746333	0.748667	0.712333	0.788667	0.712	0.733333	0.819333	0.776667	0.639333	0.683	0.742333	0.00266667	0.00133333	0.00533333	0.002	0.002	0.00166667	0.00566667	0.000333333	0.002	0.0025	0.004	0.00133333	0.135667	0.00566667	0.01	0.012	0.007	0.00633333	0.0126667	0.003	0.476333	0.352333	0.421333	0.492
8	0.716333	0.75	0.750667	0.715333	0.79	0.712667	0.735667	0.821667	0.779	0.640667	0.683667	0.743667	0.00266667	0.00133333	0.00533333	0.002	0.002	0.00166667	0.005	0.000333333	0.00166667	0.0025	0.004	0	0.162667	0.00566667	0.01	0.0153333	0.00666667	0.00666667	0.0123333	0.003	0.493333	0.387333	0.430667	0.501667
8.25	0.718	0.751667	0.750333	0.717667	0.791333	0.712333	0.738667	0.822667	0.78	0.64	0.685667	0.744	0.00266667	0.000666667	0.005	0.00233333	0.00233333	0.00133333	0.00533333	0.000333333	0.00133333	0.002	0.00366667	0	0.197	0.007	0.00966667	0.0236667	0.00666667	0.00566667	0.012	0.003	0.508333	0.419333	0.437333	0.511
8.5	0.720333	0.753667	0.75	0.72	0.791333	0.712667	0.741333	0.824	0.779333	0.639667	0.685333	0.743667	0.00266667	0.001	0.00533333	0.002	0.00233333	0.001	0.005	0.000333333	0.00166667	0.0025	0.00366667	0	0.229	0.006	0.00966667	0.029	0.00833333	0.00566667	0.0116667	0.003	0.524333	0.441667	0.445	0.519
8.75	0.721333	0.754333	0.749	0.722333	0.791	0.711333	0.743333	0.824	0.779	0.638667	0.685333	0.741667	0.00266667	0.001	0.005	0.002	0.002	0.00166667	0.00466667	0.000333333	0.00133333	0.002	0.00366667	0	0.257333	0.00966667	0.00966667	0.0396667	0.00666667	0.00566667	0.0116667	0.003	0.536667	0.454	0.451667	0.526667
9	0.721667	0.756	0.748333	0.723667	0.790333	0.711333	0.744	0.823667	0.776333	0.638667	0.685333	0.74	0.00266667	0.001	0.005	0.002	0.002	0.00166667	0.005	0.000333333	0.00133333	0.0025	0.00366667	0	0.278333	0.00766667	0.00966667	0.0496667	0.00666667	0.006	0.0116667	0.003	0.550667	0.466333	0.458333	0.534333
9.25	0.721667	0.756333	0.747333	0.725667	0.789333	0.71	0.746	0.823	0.774667	0.637667	0.684667	0.738	0.00233333	0.001	0.005	0.00166667	0.002	0.00133333	0.00466667	0.000333333	0.00133333	0.0025	0.00333333	0	0.295	0.008	0.00966667	0.0643333	0.00666667	0.00566667	0.0116667	0.003	0.562333	0.476	0.468	0.538
9.5	0.721667	0.756333	0.746	0.727	0.788667	0.709333	0.746667	0.822	0.771333	0.637	0.683667	0.736	0.00233333	0.000666667	0.00566667	0.002	0.002	0.00133333	0.00533333	0.000333333	0.00133333	0.0025	0.00366667	0	0.306667	0.00833333	0.0103333	0.0816667	0.00666667	0.00566667	0.012	0.003	0.572667	0.485	0.474667	0.544333
9.75	0.721333	0.756	0.745	0.728333	0.787	0.707333	0.747667	0.820333	0.768	0.636333	0.682333	0.732667	0.00266667	0.000666667	0.005	0.00166667	0.002	0.001	0.00466667	0.000333333	0.00133333	0.002	0.00333333	0	0.318667	0.0133333	0.0103333	0.108	0.007	0.00566667	0.0116667	0.003	0.582667	0.493	0.481333	0.548667
10	0.720333	0.755333	0.743667	0.730667	0.785667	0.706333	0.748	0.819	0.763	0.635333	0.681	0.729	0.00266667	0.000666667	0.00466667	0.002	0.00233333	0.001	0.00533333	0.000333333	0.002	0.002	0.00333333	0	0.325	0.0146667	0.0103333	0.134333	0.007	0.00566667	0.0116667	0.003	0.591	0.498667	0.486667	0.552667
10.25	0.72	0.755	0.742	0.731	0.783667	0.706	0.748333	0.817667	0.758333	0.634333	0.679	0.725	0.002	0.00133333	0.00566667	0.002	0.002	0.00133333	0.00566667	0.000333333	0.00133333	0.0025	0.00366667	0	0.341333	0.0156667	0.0106667	0.164333	0.00633333	0.006	0.012	0.003	0.598667	0.507333	0.492	0.556667
10.5	0.719333	0.754667	0.741333	0.733	0.782333	0.704	0.748333	0.815667	0.753333	0.634	0.677333	0.720667	0.00266667	0.001	0.005	0.002	0.00233333	0.00133333	0.00533333	0.000333333	0.00166667	0.002	0.00333333	0	0.356667	0.023	0.0113333	0.271	0.007	0.00566667	0.0116667	0.003	0.604667	0.515333	0.497333	0.559
10.75	0.718333	0.754	0.74	0.733	0.78	0.703333	0.748333	0.813667	0.747333	0.633	0.675333	0.716	0.00233333	0.000666667	0.00533333	0.00166667	0.002	0.001	0.00533333	0.000333333	0.00133333	0.0025	0.00366667	0	0.375667	0.0193333	0.0116667	0.250333	0.00666667	0.00566667	0.0116667	0.003	0.611333	0.522333	0.501667	0.561
11	0.717	0.752667	0.739	0.734667	0.778333	0.701667	0.748667	0.812	0.740333	0.632	0.673	0.712	0.002	0.000666667	0.005	0.00166667	0.002	0.001	0.00466667	0.000333333	0.001	0.002	0.00366667	0	0.391667	0.0366667	0.0123333	0.296	0.00633333	0.00566667	0.0116667	0.003	0.616667	0.529	0.504333	0.564
11.25	0.716	0.751667	0.738333	0.733667	0.776	0.700333	0.748333	0.809667	0.733667	0.631	0.670333	0.707667	0.00166667	0.000333333	0.006	0.00166667	0.00133333	0.000666667	0.00533333	0.000333333	0.001	0.002	0.00366667	0	0.403	0.047	0.013	0.322333	0.00633333	0.00566667	0.012	0.003	0.621667	0.534	0.508333	0.565667
11.5	0.714667	0.750333	0.737	0.735	0.774333	0.7	0.747667	0.808	0.726667	0.629667	0.667333	0.702	0.002	0.000333333	0.00466667	0.00166667	0.00133333	0.000666667	0.00466667	0.000333333	0.001	0.002	0.003	0	0.415	0.0516667	0.0136667	0.347333	0.00633333	0.00566667	0.0116667	0.003	0.626667	0.540333	0.510333	0.567
11.75	0.713667	0.749333	0.736667	0.734667	0.772333	0.698667	0.747	0.805667	0.720333	0.629333	0.665333	0.697667	0.002	0.000333333	0.00533333	0.00166667	0.002	0.000666667	0.00533333	0.000333333	0.00133333	0.002	0.00366667	0	0.426667	0.0483333	0.0146667	0.364333	0.00633333	0.00566667	0.0116667	0.003	0.630333	0.544333	0.512667	0.569
12	0.712	0.748667	0.735667	0.734667	0.770333	0.697333	0.746	0.802667	0.713	0.628333	0.662	0.692667	0.002	0.000333333	0.00466667	0.00133333	0.002	0.00133333	0.00466667	0	0.00133333	0.002	0.00333333	0	0.433667	0.059	0.0156667	0.373333	0.00633333	0.00566667	0.0116667	0.003	0.632667	0.548333	0.514	0.570333
12.25	0.710333	0.746667	0.735333	0.734333	0.768667	0.696	0.745333	0.8	0.705667	0.626667	0.659	0.688	0.002	0.000333333	0.005	0.00133333	0.00166667	0.000666667	0.005	0	0.001	0.002	0.00333333	0	0.441333	0.0756667	0.0166667	0.386	0.00633333	0.00566667	0.0116667	0.00266667	0.635333	0.551667	0.517	0.570667
12.5	0.709	0.745667	0.733667	0.734	0.766333	0.695333	0.743667	0.798333	0.699	0.626	0.655333	0.683333	0.00166667	0.000333333	0.00466667	0.00133333	0.00166667	0.00133333	0.005	0.000333333	0.001	0.002	0.003	0	0.446667	0.0826667	0.0206667	0.401	0.00633333	0.00566667	0.0116667	0.003	0.637333	0.555	0.519	0.572
12.75	0.708	0.744667	0.733667	0.734667	0.764	0.694333	0.742333	0.796333	0.692333	0.625333	0.652333	0.678667	0.002	0.000666667	0.005	0.00133333	0.00166667	0.00133333	0.005	0.000333333	0.00133333	0.002	0.003	0	0.452	0.108	0.021	0.407	0.00633333	0.00566667	0.0116667	0.003	0.639667	0.556	0.519667	0.572
13	0.706	0.743667	0.733	0.734333	0.761	0.693333	0.741	0.793333	0.684667	0.624333	0.649333	0.674	0.001	0.000666667	0.005	0.00133333	0.001	0.00166667	0.005	0.000333333	0.000333333	0.002	0.00366667	0	0.455667	0.137667	0.028	0.416667	0.00533333	0.006	0.0116667	0.003	0.640333	0.558333	0.521667	0.573667
13.25	0.704667	0.742333	0.732	0.734333	0.759333	0.692667	0.738667	0.791	0.678333	0.623	0.646	0.669667	0.002	0.001	0.005	0.00166667	0.001	0.00133333	0.00466667	0.000333333	0.001	0.002	0.00366667	0	0.460333	0.158333	0.0293333	0.428	0.00633333	0.006	0.0116667	0.003	0.643	0.560667	0.523	0.575333
13.5	0.702333	0.741333	0.731667	0.734	0.757	0.691	0.737	0.788333	0.672	0.622667	0.642	0.665333	0.002	0.001	0.005	0.00133333	0.00166667	0.00166667	0.005	0.000333333	0.001	0.0025	0.00333333	0	0.462667	0.173	0.0363333	0.438	0.00633333	0.006	0.0116667	0.003	0.645	0.562	0.525333	0.576
13.75	0.701	0.740333	0.730667	0.733333	0.755333	0.690333	0.735	0.785667	0.665333	0.623	0.639	0.660333	0.002	0.001	0.00566667	0.001	0.002	0.00166667	0.005	0.000333333	0.00133333	0.0025	0.00366667	0	0.465333	0.201333	0.056	0.445	0.00666667	0.006	0.0116667	0.003	0.644667	0.564333	0.526	0.576333
14	0.699667	0.739	0.73	0.734	0.753	0.688667	0.733	0.782333	0.659	0.622	0.636	0.657	0.002	0.001	0.00533333	0.00133333	0.002	0.00166667	0.005	0.000333333	0.00166667	0.002	0.004	0	0.466667	0.209667	0.0683333	0.453333	0.007	0.006	0.0116667	0.003	0.644333	0.564667	0.527333	0.576667
14.25	0.697667	0.737667	0.729	0.733333	0.749667	0.687667	0.730333	0.779667	0.652	0.619333	0.632	0.652667	0.002	0.000666667	0.00533333	0.00133333	0.002	0.00166667	0.005	0.000333333	0.00133333	0.0025	0.00333333	0	0.469667	0.229667	0.0916667	0.46	0.00666667	0.006	0.0116667	0.003	0.645333	0.566333	0.528667	0.577333
14.5	0.696	0.737	0.728333	0.733667	0.747	0.686333	0.728333	0.777	0.646333	0.618667	0.628667	0.648667	0.002	0.000666667	0.00466667	0.00133333	0.00133333	0.00166667	0.005	0.000333333	0.001	0.0025	0.003	0	0.471	0.269333	0.104667	0.465333	0.00633333	0.006	0.0116667	0.003	0.645333	0.567333	0.529	0.576667
14.75	0.695	0.735333	0.727667	0.733	0.744333	0.685	0.726667	0.773333	0.639333	0.617667	0.626	0.644667	0.002	0.000333333	0.005	0.00133333	0.001	0.001	0.005	0.000333333	0.001	0.002	0.00366667	0	0.472667	0.323	0.13	0.470667	0.00633333	0.00566667	0.0116667	0.003	0.646333	0.568333	0.53	0.576333
15	0.694	0.734	0.726667	0.732667	0.741667	0.684	0.724	0.771	0.633667	0.616667	0.622	0.641	0.00166667	0.000333333	0.00466667	0.001	0.001	0.001	0.00466667	0.000333333	0.001	0.002	0.003	0	0.474333	0.364333	0.161333	0.475	0.00633333	0.00566667	0.0116667	0.003	0.646	0.569333	0.531	0.576333
15.25	0.691667	0.732667	0.725667	0.732667	0.738667	0.682667	0.722333	0.767667	0.627667	0.615667	0.618333	0.636667	0.00166667	0.000333333	0.00466667	0.001	0.001	0.001	0.00466667	0.000333333	0.001	0.002	0.003	0	0.476333	0.401333	0.199333	0.479	0.00633333	0.00566667	0.0113333	0.003	0.646333	0.570333	0.531	0.577
15.5	0.690333	0.732	0.725	0.732333	0.736333	0.682333	0.720667	0.765	0.622667	0.615333	0.616	0.633333	0.002	0.000666667	0.00533333	0.001	0.00166667	0.00166667	0.00466667	0.000333333	0.00133333	0.0025	0.004	0	0.478333	0.352333	0.237333	0.483333	0.00633333	0.006	0.0116667	0.003	0.647	0.571667	0.531667	0.577
15.75	0.689333	0.730333	0.724333	0.732	0.733667	0.68	0.718333	0.761667	0.617333	0.613333	0.612667	0.629667	0.002	0.000333333	0.00566667	0.001	0.00166667	0.001	0.005	0.000333333	0.00166667	0.002	0.004	0	0.479667	0.34	0.279	0.485667	0.00666667	0.00566667	0.012	0.003	0.647333	0.571667	0.531667	0.577
16	0.687667	0.728667	0.722667	0.732	0.730667	0.678667	0.716	0.758333	0.612667	0.612667	0.609667	0.626333	0.00233333	0.000333333	0.005	0.00133333	0.002	0.001	0.00466667	0.000333333	0.00166667	0.0015	0.003	0	0.481	0.351667	0.313667	0.488	0.007	0.00566667	0.0116667	0.003	0.647667	0.572667	0.531333	0.576
16.25	0.686333	0.728	0.722333	0.731667	0.728333	0.677333	0.714333	0.755	0.607	0.611667	0.606333	0.622667	0.00233333	0.000333333	0.00533333	0.001	0.002	0.001	0.00533333	0.000333333	0.00166667	0.0025	0.004	0	0.481667	0.362	0.336333	0.490333	0.007	0.006	0.012	0.003	0.647667	0.573667	0.531333	0.575333
16.5	0.684333	0.726667	0.720667	0.731	0.725	0.676667	0.712	0.752	0.602	0.611333	0.603333	0.619667	0.002	0.001	0.005	0.001	0.00166667	0.00166667	0.005	0.000333333	0.00133333	0.0025	0.003	0	0.482333	0.368667	0.363	0.492667	0.00633333	0.006	0.0116667	0.003	0.647667	0.573333	0.532	0.575667
16.75	0.683	0.725	0.72	0.730667	0.722333	0.675333	0.71	0.748667	0.598	0.610333	0.600667	0.616333	0.00233333	0.001	0.005	0.001	0.002	0.00166667	0.005	0.000333333	0.00166667	0.0025	0.00333333	0	0.483667	0.374333	0.385333	0.494333	0.00733333	0.006	0.0116667	0.003	0.647667	0.573667	0.531667	0.575667
17	0.682	0.724	0.719	0.729667	0.719	0.673667	0.708	0.745	0.593667	0.608667	0.598	0.613	0.00233333	0.000333333	0.00533333	0.001	0.00166667	0.000666667	0.005	0.000333333	0.00133333	0.0015	0.006	0	0.484667	0.378333	0.413333	0.496	0.007	0.00533333	0.0116667	0.003	0.647333	0.572333	0.531333	0.574667
17.25	0.680667	0.722667	0.718	0.728667	0.716667	0.672	0.706	0.741667	0.589	0.607667	0.594667	0.609667	0.00233333	0.000666667	0.005	0.001	0.00166667	0.00166667	0.00466667	0	0.00133333	0.0025	0.003	0	0.484333	0.382667	0.438667	0.496	0.00633333	0.006	0.0116667	0.003	0.646667	0.573667	0.531667	0.574667
17.5	0.679333	0.720667	0.717	0.729	0.713333	0.670333	0.703667	0.738	0.584667	0.606333	0.592333	0.606333	0.002	0.000333333	0.005	0.001	0.00166667	0.000666667	0.00533333	0.000333333	0.00133333	0.0015	0.00366667	0	0.485	0.386333	0.457333	0.497667	0.00666667	0.00533333	0.0116667	0.003	0.647	0.573	0.531667	0.575333
17.75	0.678	0.719667	0.715667	0.728333	0.711	0.669333	0.702	0.735333	0.580667	0.606	0.589667	0.604	0.002	0.000666667	0.005	0.001	0.00166667	0.00166667	0.005	0.000333333	0.00133333	0.002	0.00366667	0	0.484667	0.389667	0.472333	0.498667	0.00633333	0.006	0.0116667	0.003	0.647333	0.574	0.531333	0.574667
18	0.676667	0.718	0.714	0.728	0.708	0.667333	0.700333	0.731667	0.576333	0.604667	0.587	0.600667	0.00166667	0.000333333	0.005	0.001	0.001	0.00166667	0.005	0.000333333	0.001	0.002	0.004	0	0.486	0.393667	0.484333	0.498667	0.00633333	0.006	0.0116667	0.003	0.646333	0.574	0.531667	0.574
18.25	0.674667	0.716667	0.714	0.727	0.705667	0.666	0.698333	0.728333	0.573333	0.604333	0.584333	0.598333	0.00233333	0.000666667	0.00533333	0.001	0.002	0.00133333	0.00533333	0.000333333	0.002	0.0025	0.00366667	0	0.486	0.395	0.494333	0.5	0.00733333	0.006	0.012	0.003	0.646	0.574333	0.531333	0.573
18.5	0.672667	0.714667	0.712333	0.727	0.703	0.664333	0.696333	0.725333	0.569667	0.603	0.582	0.595333	0.00233333	0.000333333	0.005	0.000666667	0.002	0.00133333	0.005	0	0.00166667	0.0015	0.00366667	0	0.486667	0.395333	0.502333	0.499	0.00666667	0.00566667	0.012	0.003	0.645667	0.573333	0.530667	0.572667
18.75	0.671667	0.713667	0.711333	0.726333	0.700667	0.663333	0.694	0.722333	0.566	0.602	0.579667	0.592667	0.00233333	0.000333333	0.005	0.001	0.00166667	0.001	0.005	0.000333333	0.002	0.0015	0.00366667	0	0.486333	0.397	0.509333	0.500333	0.00733333	0.006	0.0116667	0.003	0.645	0.574333	0.53	0.573333
19	0.670333	0.711667	0.710667	0.725333	0.698	0.661	0.692667	0.719	0.563	0.600667	0.577	0.590667	0.00233333	0.000333333	0.00533333	0.000666667	0.002	0.00133333	0.00533333	0.000333333	0.002	0.002	0.00366667	0	0.487333	0.398667	0.517333	0.501667	0.00733333	0.00566667	0.012	0.003	0.645333	0.574	0.53	0.572667
19.25	0.669	0.710333	0.709333	0.724333	0.695667	0.659333	0.690333	0.715667	0.56	0.600667	0.575333	0.587667	0.00233333	0.000333333	0.00533333	0.000666667	0.002	0.00133333	0.00566667	0.000333333	0.00166667	0.0015	0.004	0	0.487667	0.401	0.523333	0.500667	0.00733333	0.00566667	0.0123333	0.003	0.644333	0.573	0.529333	0.571
19.5	0.667	0.708667	0.708333	0.724	0.692667	0.658	0.688333	0.713	0.556667	0.599	0.573	0.585333	0.00233333	0	0.00533333	0.000666667	0.002	0.000666667	0.00533333	0.000333333	0.00166667	0.0015	0.00366667	0	0.488	0.402333	0.53	0.500333	0.00733333	0.00566667	0.012	0.003	0.643333	0.572333	0.529667	0.57
19.75	0.665667	0.707333	0.706667	0.723	0.691	0.656667	0.687	0.71	0.553667	0.598	0.571	0.583333	0.00233333	0.000666667	0.00533333	0.000666667	0.002	0.00166667	0.005	0.000333333	0.002	0.002	0.00366667	0	0.486667	0.404667	0.535333	0.501333	0.00733333	0.006	0.012	0.003	0.642667	0.572333	0.529667	0.570333
20	0.664667	0.706	0.705333	0.723	0.688667	0.655	0.685	0.707	0.550667	0.597333	0.568667	0.581333	0.00233333	0.000333333	0.00533333	0.000666667	0.00166667	0.00133333	0.005	0.000333333	0.00166667	0.0015	0.00366667	0	0.487333	0.406333	0.541333	0.501333	0.00733333	0.00566667	0.0116667	0.003	0.641667	0.572333	0.53	0.57
20.25	0.662667	0.703667	0.704333	0.721333	0.685667	0.652667	0.683333	0.704333	0.547667	0.595667	0.566667	0.579	0.00233333	0	0.00533333	0.000666667	0.00133333	0.000666667	0.005	0.000333333	0.00166667	0.0015	0.004	0	0.487	0.406333	0.545667	0.502333	0.007	0.00566667	0.012	0.003	0.641	0.571667	0.528667	0.57
20.5	0.661333	0.703333	0.703667	0.719667	0.683333	0.651667	0.681333	0.701667	0.544667	0.595	0.565	0.576667	0.00233333	0.000333333	0.005	0.000666667	0.002	0.00133333	0.005	0.000333333	0.00166667	0.0015	0.004	0	0.487667	0.407	0.549667	0.501667	0.00733333	0.00566667	0.012	0.003	0.64	0.570667	0.528333	0.568667
20.75	0.66	0.701333	0.702	0.719	0.681667	0.650333	0.679333	0.699	0.543	0.594333	0.563667	0.574333	0.00233333	0.000333333	0.005	0.000666667	0.001	0.001	0.005	0.000333333	0.00166667	0.0015	0.00466667	0	0.487667	0.407	0.553	0.502	0.00733333	0.00566667	0.0116667	0.003	0.638333	0.571	0.527667	0.568
21	0.657667	0.7	0.701333	0.716667	0.679333	0.648667	0.677667	0.696333	0.539333	0.593333	0.561	0.572333	0.00233333	0.000666667	0.005	0.000666667	0.00166667	0.00133333	0.005	0.000333333	0.002	0.002	0.00366667	0	0.487	0.408667	0.556333	0.501	0.00733333	0.006	0.012	0.003	0.636333	0.571	0.527667	0.567667
21.25	0.656667	0.699	0.7	0.715	0.677	0.647333	0.676	0.693667	0.536667	0.592667	0.559333	0.570333	0.00233333	0.000666667	0.00533333	0.000666667	0.00166667	0.00133333	0.005	0.000333333	0.002	0.002	0.004	0	0.486667	0.409333	0.559333	0.500667	0.00733333	0.006	0.0123333	0.003	0.635	0.570667	0.527333	0.565667
21.5	0.655333	0.697	0.698667	0.713	0.674333	0.645667	0.674333	0.691333	0.533667	0.591333	0.557333	0.568333	0.00133333	0.000333333	0.00533333	0.000666667	0.001	0.001	0.005	0.000333333	0.001	0.0015	0.00366667	0	0.485	0.409667	0.561	0.502	0.00633333	0.00566667	0.012	0.003	0.632667	0.569333	0.527	0.566667
21.75	0.653667	0.696	0.697333	0.711667	0.672667	0.644	0.672667	0.688667	0.531333	0.590667	0.555667	0.566333	0.002	0.001	0.005	0.000666667	0.00166667	0.00166667	0.00466667	0.000333333	0.00166667	0.002	0.00366667	0	0.486667	0.41	0.563333	0.502	0.007	0.00633333	0.012	0.003	0.631333	0.569667	0.527	0.565667
22	0.652	0.694	0.696333	0.71	0.670667	0.642333	0.671333	0.686333	0.529333	0.589667	0.554	0.564333	0.00233333	0.000333333	0.00533333	0.000666667	0.002	0.001	0.005	0.000333333	0.002	0.0015	0.00366667	0	0.486333	0.410333	0.565667	0.502	0.00733333	0.00566667	0.0123333	0.003	0.629333	0.568667	0.526333	0.565333
22.25	0.651	0.693	0.695	0.707667	0.668333	0.640333	0.669333	0.683667	0.526333	0.589	0.552	0.562333	0.002	0.000666667	0.005	0.000666667	0.00133333	0.001	0.00466667	0.000333333	0.00133333	0.0015	0.00366667	0	0.485667	0.413	0.566667	0.501	0.007	0.006	0.012	0.003	0.626667	0.569	0.525667	0.564
22.5	0.649667	0.692	0.694333	0.705333	0.666333	0.640333	0.667333	0.681667	0.524	0.588	0.550667	0.560667	0.00233333	0.001	0.005	0.000666667	0.00166667	0.00166667	0.00466667	0.000333333	0.00166667	0.002	0.00366667	0	0.485667	0.412	0.568	0.502	0.007	0.00666667	0.0116667	0.003	0.624667	0.568333	0.525333	0.563333
22.75	0.648333	0.69	0.692667	0.704333	0.664333	0.638333	0.665667	0.679333	0.521333	0.586667	0.549	0.558667	0.002	0.000666667	0.005	0.000666667	0.00166667	0.00133333	0.00466667	0.000333333	0.00166667	0.0015	0.00333333	0	0.486	0.411333	0.569333	0.501333	0.007	0.006	0.0116667	0.003	0.622	0.567	0.524333	0.562333
23	0.646667	0.689	0.691	0.702	0.662667	0.637	0.664333	0.677333	0.519	0.586	0.547	0.556667	0.00233333	0.000666667	0.005	0.001	0.00133333	0.00133333	0.005	0.000333333	0.00166667	0.002	0.00333333	0	0.485	0.412	0.570333	0.499667	0.00733333	0.00633333	0.012	0.003	0.62	0.566667	0.524	0.561333
23.25	0.645667	0.687	0.69	0.700333	0.661	0.634667	0.662333	0.675	0.517	0.584667	0.545667	0.554667	0.00233333	0.000333333	0.00466667	0.000666667	0.00166667	0.001	0.00466667	0.000333333	0.002	0.0015	0.003	0	0.485667	0.411333	0.571	0.500333	0.00733333	0.00566667	0.0116667	0.003	0.617667	0.565667	0.523	0.560667
23.5	0.644333	0.685667	0.689333	0.698333	0.659667	0.633667	0.660667	0.672667	0.514333	0.583667	0.543333	0.553	0.00233333	0.000333333	0.005	0.000666667	0.00166667	0.00133333	0.00466667	0.000333333	0.00166667	0.0015	0.00333333	0	0.484333	0.412333	0.572	0.5	0.00733333	0.006	0.0116667	0.003	0.615333	0.564333	0.522667	0.559333
23.75	0.642667	0.684667	0.688333	0.696333	0.657333	0.633333	0.66	0.671333	0.512	0.583	0.542333	0.550667	0.00233333	0.001	0.00533333	0.001	0.00133333	0.00133333	0.005	0.000333333	0.00166667	0.002	0.00366667	0	0.484667	0.413	0.572	0.499667	0.007	0.00633333	0.0123333	0.003	0.613333	0.564333	0.522333	0.559333
24	0.642	0.682667	0.687	0.694333	0.656	0.631	0.658333	0.669667	0.510333	0.581667	0.540667	0.549	0.00233333	0.000333333	0.005	0.000666667	0.00166667	0.00133333	0.00466667	0.000333333	0.00166667	0.0015	0.00366667	0	0.483333	0.412333	0.573	0.499667	0.00733333	0.00566667	0.012	0.003	0.610667	0.563333	0.520667	0.558667

## Sheet: Figure 2
a)
										USA300 MVs
	No PA			PA			PA + Chol			PA			PA + Chol
	WT pEmpty	Δlip pEmpty	Δlip plip2	WT pEmpty	Δlip pEmpty	Δlip plip2	WT pEmpty	Δlip pEmpty	Δlip plip2	WT pEmpty	Δlip pEmpty	Δlip plip2	WT pEmpty	Δlip pEmpty	Δlip plip2
	14.79	13.84	12.5	0.02721	0.03892	0.06094	4.252	0.164	9.307	0.08633	0.03696	0.05167	11.47	11.74	9.585
	14.65	14.41	12.52	0.1309	0.13	0.09188	4.663	0.3207	9.111	0.1357	0.1495	0.1566	10.18	11.01	10.4
	14.73	15.5	13.32	0.0435	0.01379	0.01121	6.512	0.09988	10.38	0.08308	0.05921	0.07033	11.72	12.02	8.886
b)
										Lip2
	No SA			SA			SA + Chol			SA			SA + Chol
	WT pEmpty	Δlip pEmpty	Δlip plip2	WT pEmpty	Δlip pEmpty	Δlip plip2	WT pEmpty	Δlip pEmpty	Δlip plip2	WT pEmpty	Δlip pEmpty	Δlip plip2	WT pEmpty	Δlip pEmpty	Δlip plip2
	16.09	13.29	13.38	0.04008	0.1139	0.1656	5.548	0.3208	10.8	0.2465	0.1452	0.168	11.86	9.948	9.761
	13.54	14.75	15.47	0.006833	0.05042	0.000625	3.613	0.1316	7.999	0.4468	0.03896	1.497	11.33	11.53	10.96
	15.89	14.04	12.9	0.09775	0.4622	0.8975	5.273	0.2305	10.18	2.383	4.107	3.631	11.42	11.54	10.85

## Sheet: Figure 3e
WT pEmpty			Δlip pEmpty			Δlip plip2S412A			Δlip plip2
-	PA	PA + Chol	-	PA	PA + Chol	-	PA	PA + Chol	-	PA	PA + Chol
18.4	0.04397	8.365	19.35	0.03625	0.7429	18.51	0.02665	0.5224	16.41	0.1985	18.62
17.73	0.02146	9.856	17.58	0.03838	1.054	17	0.4029	0.4101	19.2	0.06367	14.03
19.23	1.815	6.609	16.77	5.119	0.8865	19.19	0.2018	0.5346	16.41	0.2536	16.55

## Sheet: Figure 4
a)
	MW2			SH1000			UAMS-1			Newman
	-	PA	PA + Chol	-	PA	PA + Chol	-	PA	PA + Chol	-	PA	PA + Chol
	20.06	2.353	10.38	23.01	12.25	21.25	20.41	2.514	8.42	21.25	2.338	2.655
	17.16	0.2983	19.06	21.95	12.2	16.45	16.37	0.02625	6.345	15.81	0.2125	4.457
	20.6	0.18	12.19	23.09	15.81	20.83	20.27	0.1609	10.74	17.84	0.1792	0.6283
	24.72	2.416	7.915	30.13	18.37	25.1	18.6	5.437	10.87	21.7	2.55	2.935
b)
	Newman pEmpty			Newman plip2
	-	PA	PA + Chol	-	PA	PA + Chol
	21.84	0.07544	0.3385	21.19	0.08183	9.699
	17.83	0.2236	0.4318	20.21	0.06163	11.81
	20.11	0.05854	2.736	19.48	0.2476	6.827
c)
	Newman pEmpty				Newman plip2
	-	Chol	PA	PA + Chol	-	Chol	PA	PA + Chol
	2.9195	2.472	0.579333	0.414333	3.2705	3.138	0.599667	3.084
	2.539	2.35	0.0846667	0.216667	2.846	2.67467	0.524	3.27733
	2.518	2.01433	0.211667	0.275333	2.6525	2.425	0.266333	3.13167
	2.7605	2.45033	0.335667	0.167667	3.2645	2.81367	0.321	3.28567

## Sheet: Figure 5
a)
	Time (min)	0	1	10	30	60	120	180
	Chol (µM)	180.325	106.427	67.3492	36.3457	31.2837	23.6482	23.7504
		181.42	127.63	101.175	60.1	44.75	24.545	45.75
		174.29	91.06	40.27	27.185	15.815	21.375	25.725
c)
	No Lip2	Time	0.00126667	0.0138333	0.0265	0.0391667	0.0518333	0.0645	0.0771667	0.0898333	0.1025	0.115167	0.127817	0.140483	0.15315	0.165817	0.1785	0.19115	0.203817	0.216483	0.22915	0.241817	0.254483	0.26715	0.279817	0.292483	0.30515	0.317817	0.330483	0.34315	0.355817	0.368483	0.38115	0.393817	0.406483	0.41915	0.431817	0.444483	0.45715	0.4698	0.482467	0.49515	0.5078	0.520467	0.533133	0.5458	0.558467	0.571133	0.5838
		Intensity (CE 18:2; AU)	0.00916323	0.0465355	0.184063	0.567073	1.36134	2.54986	3.74324	4.37311	4.265	3.90981	3.94733	4.44904	4.94901	5.14969	5.2746	5.62493	6.11592	6.42161	6.28532	5.56716	4.31153	2.90895	1.97339	1.936	2.72615	3.74339	4.19807	3.69809	2.54086	1.35995	0.566906	0.184047	0.046535	0.00917073	0.00148654	0.000848775	0.00445593	0.022551	0.0891864	0.274713	0.659003	1.23119	1.79144	2.03056	1.79586	1.25406	0.74949
	Lip2	Time	0.00125	0.0138333	0.0265	0.0391667	0.0518333	0.0645	0.0771667	0.0898333	0.1025	0.115167	0.127833	0.1405	0.153167	0.165833	0.178483	0.19115	0.203817	0.216483	0.229167	0.241817	0.254483	0.26715	0.279817	0.292483	0.30515	0.317817	0.330483	0.34315	0.355817	0.368483	0.38115	0.393817	0.406483	0.41915	0.431817	0.444483	0.45715	0.469817	0.482483	0.49515	0.507817	0.520483	0.533133	0.545817	0.558467	0.571133	0.5838
		Intensity (CE 18:2; AU)	0.173835	0.41701	0.779077	1.13355	1.28448	1.13355	0.779077	0.41701	0.173835	0.0564361	0.0142693	0.00280982	0.000431451	5.9138e-05	8.73002e-05	0.000691223	0.0045051	0.0228787	0.0904869	0.278719	0.668613	1.24913	1.81748	2.05947	1.81748	1.24913	0.668615	0.278752	0.090835	0.0257929	0.0235079	0.0971953	0.381765	1.17567	2.82027	5.26896	7.6663	8.68705	7.6663	5.26896	2.82027	1.1757	0.382034	0.0994487	0.0382019	0.100415	0.385971
d)
	WT pEmpty	Δlip pEmpty	Δlip plip1	Δlip plip2	Δlip plip2S412A
	295.58	2.23	1.85	298.07	2.18
	314.39	3.18	2.13	610.66	2.11
	288.79	1.82	1.09	679.96	4.07
	224.45	2.75	2.07	488.19	2.15
	292.26	3.52	0.97	306.78	1.93
e)
	WT pEmpty	Δlip pEmpty	Δlip plip1	Δlip plip2	Δlip plip2S412A
	25.78	104.16	65.76	34.05	58.81
	37.59	110.94	79.02	27.12	95.34
	52.18	104.87	76.61	32.89	70.65
	32.38	87.87	66.7	28.72	74.06
	39.03	97.68	68.09	25.13	93.94
[truncated: 1,133 more columns]

## Sheet: Figure 6
a)
	No DHE					DHE
	WT pEmpty	Δlip pEmpty	Δlip plip1	Δlip plip2S412A	Δlip plip2	WT pEmpty	Δlip pEmpty	Δlip plip1	Δlip plip2S412A	Δlip plip2
	10179.6	6668.03	6135.51	7766.89	6629.19	16859.4	22004.3	21249.6	16628.3	23473.7
	11425.8	3230.25	4608.25	1369.57	5408.74	19698.6	23146.2	20450	17297.7	15198.9
	2806.33	4530.09	5080.05	1498.72	4005.07	17630.1	19537.8	16278.8	13901	9764.34
b)
	Azide fluor only			Azide fluor + PA alknye			Azide fluor + PA alknye + Chol
	WT pEmpty	Δlip pEmpty	Δlip plip2	WT pEmpty	Δlip pEmpty	Δlip plip2	WT pEmpty	Δlip pEmpty	Δlip plip2
	283	878	392	2878	2558	1679	3276	2915	1588
	734	566	554	3345	2620	3387	4295	3480	3783
	538	568	550	3920	3973	4667	4530	3769	4547
c)
	WT pEmpty			Δlip pEmpty			Δlip plip1			Δlip plip2
	-	PA	PA + Chol	-	PA	PA + Chol	-	PA	PA + Chol	-	PA	PA + Chol
	1.40669	0.0274542	0.0271089	1.84815	0.0348054	0.0500898	1.61479	0.0339708	0.0289329	0.960583	0.041756	0.0357628
	1.40034	0.0584701	0.0530181	1.73839	0.0604034	0.0599743	1.23211	0.0518506	0.0492416	1.38568	0.107091	0.105378
	1.45566	0.0273558	0.0297263	1.36278	0.0287627	0.0260115	1.77523	0.0500955	0.0329838	1.37641	0.0288573	0.035053
	0.982433	0.0386359	0.0433707	0.756889	0.0658288	0.0469592	1.20053	0.0449548	0.0460488	0.643204	0.054534	0.0577709
d)
	WT pEmpty			Δlip pEmpty			Δlip plip1			Δlip plip2
	-	PA	PA + Chol	-	PA	PA + Chol	-	PA	PA + Chol	-	PA	PA + Chol
	1.325	0.241022	1.76852	1.64139	0.238923	0.23972	1.73633	0.236368	0.233423	1.58896	0.235256	1.79436
	1.32569	0.246967	1.24248	1.45371	0.24407	0.247827	1.47194	0.246303	0.246116	1.5709	0.250548	1.64763
	1.57636	0.26174	0.876486	1.41425	0.261274	0.261716	1.4336	0.263212	0.258665	1.55786	0.261107	1.34093

## Sheet: Figure 7
a)
		No Lip2	Lip2
	Blood	8.71033	91.2897
	Nose	11.2161	88.7839
	Skin	4.82399	95.176
b)
		Disrupted Lip2	Intact Lip2
	Blood	2.07101	97.929
	Nose	2.69695	97.303
	Skin	0.684932	99.3151
c)
	WT		Δlip
	SA	SA + Chol	SA	SA + Chol
	1.73	3.33	1.51	2.61
	3.51	4.01	5.17	1.09
	3.67	3.7	4.57	1.89
	4.32	4.62	3.96	6.63
	6.83	5.83	1.67	1.23
	3.52	4.1	0.451	1.79
	2.87	2.81	3.06	2.27
	3.34	4.85	3.2	1.3
	5.33	7.88	3.2	0.77
	0.136		1.83	2.25
d)
	WT		Δlip
	SA	SA + Chol	SA	SA + Chol
	12.8	40	29.5	43.8
	7.93	23.8	40.8	20.4
	18.1	42.9	41.4	32.2
	32.5	33.1	36.7	53.7
	19.3	62.7	31.4	27.4
	22.2	55.7	5.08	26.5
	18.5	24.4	20.9	29.5
	19.9	32.3	26.8	20.1
	27	80	20.7	14.4
	0.407		18.4	29.1
